# Supplementary material for: A Circulating Exosome RNA Signature Is a Potential Diagnostic Marker for Pancreatic Cancer, a Systematic Study
Source: Cancers (Basel). 2021 May 24;13(11):2565. doi: 10.3390/cancers13112565 (PMC8197236; doi:10.3390/cancers13112565)
Supplement: Supplementary file 1 [file cancers-13-02565-s001.zip]

Archive with 1 entries (1 files):
- cancers-1221524-supplementary.pdf
